# Supplementary material for: Electromyographic Response of the Abdominal Muscles and Stabilizers of the Trunk to Reflex Locomotion Therapy (RLT). A Preliminary Study
Source: J Clin Med. 2022 Jul 3;11(13):3866. doi: 10.3390/jcm11133866 (PMC9267217; doi:10.3390/jcm11133866)
Supplement: Supplementary file 1 [file jcm-11-03866-s001.zip]

Archive with 1 entries (1 files):
- jcm-1753296-supplementary.pdf
